# Supplementary material for: Thick Ascending Limb Specific Inactivation of Myh9 and Myh10 Myosin Motors Results in Progressive Kidney Disease and Drives Sex-specific Cellular Adaptation in the Distal Nephron and Collecting Duct
Source: Function (Oxf). 2024 Nov 5;6(1):zqae048. doi: 10.1093/function/zqae048 (PMC11815580; doi:10.1093/function/zqae048)
Supplement: zqae048_Supplemental_Files [file zqae048_supplemental_files.zip]

Archive with 8 entries (8 files):
- Supplemental Document Final 10302024.pdf
- Supplemental Movie 1.avi
- Supplemental Movie 2.avi
- Supplemental Movie 4.avi
- Supplemental Movie 5.avi
- Supplemental Movie 6.avi
- Supplemental video 3.avi
- Uncut western blot images Final.pdf
